# Supplementary material for: Incidence of SARS-CoV-2 Infection and Related Mortality by Education Level during Three Phases of the 2020 Pandemic: A Population-Based Cohort Study in Rome
Source: J Clin Med. 2022 Feb 7;11(3):877. doi: 10.3390/jcm11030877 (PMC8836834; doi:10.3390/jcm11030877)
Supplement: Supplementary file 1 [file jcm-11-00877-s001.zip]

Archive with 1 entries (1 files):
- jcm-1554469-supplementary.pdf
